# Supplementary material for: Amino Acid Substitution within Seven-Octapeptide Repeat Insertions in the Prion Protein Gene Associated with Short-Term Course
Source: Viruses. 2022 Oct 13;14(10):2245. doi: 10.3390/v14102245 (PMC9609758; doi:10.3390/v14102245)
Supplement: Supplementary file 1 [file viruses-14-02245-s001.zip]

Archive with 1 entries (1 files):
- viruses-1887165-supplementary.pdf
